# Supplementary material for: How does new infrastructure impact the competitiveness of the tourism industry?——Evidence from China
Source: PLoS One. 2022 Dec 1;17(12):e0278274. doi: 10.1371/journal.pone.0278274 (PMC9714902; doi:10.1371/journal.pone.0278274)
Supplement: S1 Data — (XLSX) [file pone.0278274.s002.xlsx]

## Sheet: Sheet1
year	city	Information infrastructure construction	Converged infrastructure construction	Innovation infrastructure construction	New infrastructure construction	dummy1	dummy2	dummy3 of Information infrastructure construction	dummy3 of Converged infrastructure construction	dummy3 of Innovation infrastructure construction	dummy3 of New infrastructure construction	tourism industry competitiveness	degree of openness	population size	industrial structure
2008	Shanghai	0.00357198	0.00272909	0.00039204	0.00669311	0	0	0	0	0	0	-0.075819	0.309177	0.148205	0.471707
2009	Shanghai	0.0502029	0.0416665	0.00767563	0.099545	0	0	0	0	0	0	0.0107668	0.266842	0.151248	0.581829
2010	Shanghai	0.0886344	0.065899	0.0173279	0.171861	0	0	0	0	0	0	0.118774	0.354398	0.186931	0.541797
2011	Shanghai	0.110238	0.0816209	0.0324023	0.224262	0	0	0	0	0	0	0.199992	0.420786	0.19112	0.556568
2012	Shanghai	0.143804	0.0948496	0.0436684	0.282323	0	0	0	0	0	0	0.279285	0.419824	0.194202	0.602931
2013	Shanghai	0.171952	0.10919	0.0520346	0.333176	0	0	0	0	0	0	0.257322	0.423673	0.197449	0.637602
2014	Shanghai	0.197149	0.12287	0.0604823	0.3805	0	0	1	0	0	0	0.447572	0.447726	0.198463	0.687426
2015	Shanghai	0.22776	0.143326	0.0694532	0.440539	0	0	1	0	0	0	0.511426	0.43137	0.197434	0.744266
2016	Shanghai	0.259796	0.165822	0.0780766	0.503695	0	0	1	0	0	0	0.578535	0.416938	0.197902	0.783392
2017	Shanghai	0.28223	0.190987	0.0874957	0.560713	0	0	1	0	0	1	0.525672	0.457348	0.197715	0.771779
2018	Shanghai	0.30635	0.21669	0.0969923	0.620032	0	0	1	0	0	1	0.755023	0.495834	0.198276	0.785708
2019	Shanghai	0.334564	0.240384	0.105073	0.680021	0	0	1	1	0	1	0.859335	0.474667	0.19865	0.840542
2008	Yunnan	0.00167997	0.00204272	0.00042296	0.00414565	0	1	0	0	0	0	-0.49853	0.00859865	0.396393	0.189947
2009	Yunnan	0.0248999	0.036104	0.0094599	0.0704638	0	1	0	0	0	0	-0.431467	0.00710797	0.399011	0.223786
2010	Yunnan	0.0417586	0.0736594	0.0192865	0.134705	0	1	0	0	0	0	-0.405063	0.0122868	0.401872	0.208283
2011	Yunnan	0.055723	0.105581	0.0315032	0.192808	0	1	0	0	0	0	-0.338905	0.014787	0.404602	0.239004
2012	Yunnan	0.0720439	0.140599	0.0434077	0.25605	0	1	0	0	0	0	-0.239271	0.0195833	0.407238	0.22857
2013	Yunnan	0.0925888	0.180086	0.0570206	0.329696	0	1	0	0	0	0	-0.196515	0.0237108	0.409819	0.242119
2014	Yunnan	0.111284	0.224843	0.0713723	0.407499	0	1	0	0	0	0	-0.125732	0.0278517	0.412381	0.270478
2015	Yunnan	0.124904	0.278029	0.0887194	0.491653	0	1	0	1	0	0	-0.0680683	0.0229292	0.414999	0.306904
2016	Yunnan	0.192627	0.358727	0.114825	0.666179	0	1	1	1	0	1	0.0218385	0.018514	0.41771	0.33673
2017	Yunnan	0.222617	0.44848	0.148414	0.819512	0	1	1	1	1	1	0.394408	0.0219274	0.420515	0.359001
2018	Yunnan	0.245129	0.544181	0.188421	0.977731	0	1	1	1	1	1	0.239487	0.0280948	0.423226	0.345167
2019	Yunnan	0.258929	0.648531	0.231936	1.1394	0	1	1	1	1	1	0.301233	0.0317798	0.425844	0.451948
2008	Inner Mongolia	0.0007678	0.00240487	0.00088325	0.00405592	1	0	0	0	0	0	-0.557199	0.00794589	0.197316	0.0778039
2009	Inner Mongolia	0.0182547	0.045792	0.0140273	0.0780739	1	0	0	0	0	0	-0.488017	0.00588264	0.198096	0.167983
2010	Inner Mongolia	0.0379625	0.0928766	0.0269952	0.157834	1	0	0	0	0	0	-0.454008	0.00776429	0.20278	0.131409
2011	Inner Mongolia	0.0584026	0.134334	0.0402272	0.232964	1	0	0	0	0	0	-0.357403	0.0108443	0.203672	0.109541
2012	Inner Mongolia	0.0811934	0.176523	0.0535203	0.311237	1	0	0	0	0	0	-0.289241	0.0101978	0.204433	0.1197
2013	Inner Mongolia	0.111525	0.226315	0.0674238	0.405264	1	0	0	0	0	0	-0.274098	0.0109055	0.205158	0.140471
2014	Inner Mongolia	0.184024	0.306084	0.0981	0.588207	1	0	1	1	0	1	-0.221808	0.0133703	0.205849	0.198271
2015	Inner Mongolia	0.199202	0.36217	0.120351	0.681724	1	0	1	1	0	1	-0.194986	0.0116142	0.20641	0.21635
2016	Inner Mongolia	0.227397	0.433862	0.141662	0.802921	1	0	1	1	1	1	-0.133829	0.0105647	0.207252	0.280731
2017	Inner Mongolia	0.272822	0.496531	0.166328	0.93568	1	0	1	1	1	1	0.16756	0.01271	0.208093	0.400775
2018	Inner Mongolia	0.316642	0.549164	0.180027	1.04583	1	0	1	1	1	1	-0.0410493	0.0144611	0.20856	0.410274
2019	Inner Mongolia	0.358531	0.60488	0.194518	1.15793	1	0	1	1	1	1	0.168557	0.0147016	0.209121	0.392421
2008	Beijing	0.00318591	0.00151333	0.0009167	0.00561594	0	0	0	0	0	0	0.218739	0.26107	0.130118	0.850424
2009	Beijing	0.0551015	0.0242038	0.015564	0.0948693	0	0	0	0	0	0	0.304192	0.206227	0.135727	0.894587
2010	Beijing	0.103362	0.0450014	0.0327056	0.181069	0	0	0	0	0	0	0.358222	0.289934	0.155072	0.886482
2011	Beijing	0.135049	0.0620699	0.0503356	0.247454	0	0	0	0	0	0	0.497877	0.374603	0.160373	0.905067
2012	Beijing	0.180704	0.0826245	0.0710838	0.334412	0	0	0	0	0	0	0.601851	0.391922	0.165113	0.912497
2013	Beijing	0.233284	0.102809	0.0898801	0.425973	0	0	1	0	0	0	0.630747	0.412127	0.169367	0.920134
2014	Beijing	0.277669	0.125714	0.109329	0.512712	0	0	1	0	0	0	0.691187	0.399619	0.172845	0.941348
2015	Beijing	0.342096	0.275077	0.122017	0.73919	0	0	1	1	0	1	0.722964	0.306291	0.174622	0.974302
2016	Beijing	0.387993	0.292491	0.131991	0.812475	0	0	1	1	0	1	0.966386	0.270691	0.174809	0.985507
2017	Beijing	0.455377	0.317571	0.142119	0.915068	0	0	1	1	1	1	0.920077	0.311101	0.174622	0.991772
2018	Beijing	0.543635	0.340043	0.152911	1.03659	0	0	1	1	1	1	1.00274	0.39577	0.173032	1
2019	Beijing	0.607749	0.356881	0.166111	1.13074	0	0	1	1	1	1	1.10586	0.399619	0.173032	1
2008	Jilin	0.00111082	0.0016508	0.00096793	0.00372955	1	0	0	0	0	0	-0.55768	0.0121925	0.22726	0.169383
2009	Jilin	0.0217601	0.0278407	0.016069	0.0656697	1	0	0	0	0	0	-0.522947	0.0106629	0.227778	0.166337
2010	Jilin	0.0378499	0.0573764	0.0303048	0.125531	1	0	0	0	0	0	-0.484157	0.0155726	0.228438	0.128178
2011	Jilin	0.0480208	0.0766003	0.0379002	0.162521	1	0	0	0	0	0	-0.42709	0.0205909	0.2287	0.107388
2012	Jilin	0.0680543	0.102966	0.0531819	0.224202	1	0	0	0	0	0	-0.392506	0.0229983	0.228793	0.106302
2013	Jilin	0.0835154	0.129997	0.0705593	0.284072	1	0	0	0	0	0	-0.35316	0.024219	0.228875	0.12138
2014	Jilin	0.115445	0.1612	0.0944491	0.371094	1	0	0	0	0	0	-0.306779	0.0247472	0.228942	0.133512
2015	Jilin	0.17304	0.197399	0.120754	0.491193	1	0	0	0	0	0	-0.243256	0.0175278	0.229036	0.185012
2016	Jilin	0.239675	0.24126	0.154901	0.635836	1	0	1	1	1	1	-0.202154	0.0171194	0.227166	0.255026
2017	Jilin	0.354532	0.282715	0.182919	0.820166	1	0	1	1	1	1	0.0773875	0.0172032	0.22567	0.320511
2018	Jilin	0.414203	0.317587	0.221989	0.953778	1	0	1	1	1	1	-0.10697	0.0192622	0.224455	0.396539
2019	Jilin	0.440144	0.343824	0.253051	1.03702	1	0	1	1	1	1	-0.0934445	0.0175496	0.223239	0.473697
2008	Sichuan	0.00289645	0.00355689	0.00086234	0.00731568	0	1	0	0	0	0	-0.298071	0.0206416	0.732509	0.106693
2009	Sichuan	0.0554208	0.067224	0.024012	0.146657	0	1	0	0	0	0	-0.1248	0.0226188	0.736904	0.144489
2010	Sichuan	0.0917121	0.134139	0.0449922	0.270843	0	1	0	0	0	0	-0.0430052	0.0308214	0.723807	0.11264
2011	Sichuan	0.112627	0.194401	0.0656453	0.372673	0	1	0	0	0	0	0.0694133	0.0452827	0.724282	0.0791433
2012	Sichuan	0.12731	0.26305	0.0904347	0.480795	0	1	0	1	0	0	0.170953	0.0562699	0.726731	0.10173
2013	Sichuan	0.153265	0.337866	0.112746	0.603878	0	1	0	1	0	1	0.312522	0.0614954	0.729611	0.115673
2014	Sichuan	0.17341	0.427192	0.14522	0.745822	0	1	0	1	1	1	0.307759	0.0669107	0.732696	0.182407
2015	Sichuan	0.252959	0.547073	0.200445	1.00048	0	1	1	1	1	1	0.455982	0.048616	0.73868	0.278767
2016	Sichuan	0.335951	0.681278	0.257172	1.2744	0	1	1	1	1	1	0.567016	0.0468049	0.744103	0.347453
2017	Sichuan	0.404092	0.814952	0.314633	1.53368	0	1	1	1	1	1	0.604236	0.0648969	0.747843	0.395689
2018	Sichuan	0.491099	0.91691	0.38132	1.78933	0	1	1	1	1	1	0.693944	0.0858814	0.751489	0.428967
2019	Sichuan	0.606773	0.950786	0.464424	2.02198	0	1	1	1	1	1	0.846185	0.0940404	0.754668	0.44803
2008	Tianjin	0.0014636	0.00155144	0.00058814	0.00360318	0	0	0	0	0	0	-0.538696	0.0767226	0.0815935	0.167707
2009	Tianjin	0.0203509	0.0285369	0.00549156	0.0543794	0	0	0	0	0	0	-0.502146	0.0607801	0.0864703	0.309482
2010	Tianjin	0.036168	0.055274	0.0112944	0.102736	0	0	0	0	0	0	-0.441509	0.0783575	0.0931206	0.322628
2011	Tianjin	0.0576705	0.0798774	0.0168926	0.154441	0	0	0	0	0	0	-0.418354	0.0984663	0.0983292	0.326652
2012	Tianjin	0.0794051	0.111553	0.0291997	0.220158	0	0	0	0	0	0	-0.364081	0.110974	0.103766	0.34268
2013	Tianjin	0.0982187	0.141244	0.0464186	0.285881	0	0	0	0	0	0	-0.332501	0.123482	0.109288	0.363254
2014	Tianjin	0.134649	0.175323	0.0745613	0.384533	0	0	0	0	0	0	-0.30583	0.128293	0.113476	0.392542
2015	Tianjin	0.17334	0.212344	0.0967624	0.482447	0	0	0	0	0	0	-0.24631	0.10905	0.11628	0.442566
2016	Tianjin	0.218317	0.24826	0.142277	0.608854	0	0	1	1	1	1	-0.175075	0.0984663	0.117683	0.525386
2017	Tianjin	0.272435	0.276352	0.201263	0.750049	0	0	1	1	1	1	-0.123806	0.108088	0.117215	0.558555
2018	Tianjin	0.30791	0.300222	0.222119	0.830251	0	0	1	1	1	1	-0.0738996	0.117709	0.117496	0.567707
2019	Tianjin	0.322614	0.324526	0.239898	0.887038	0	0	1	1	1	1	-0.0167755	0.102315	0.117683	0.661103
2008	Ningxia	0	0	0	0	0	1	0	0	0	0	-0.803371	0.00117325	0.0293941	0.133412
2009	Ningxia	0.00444866	0.00606352	0.00132195	0.0118341	0	1	0	0	0	0	-0.804261	0.00052195	0.0300962	0.239605
2010	Ningxia	0.00947884	0.0132597	0.00320568	0.0259443	0	1	0	0	0	0	-0.724997	0.00125078	0.0308217	0.238006
2011	Ningxia	0.0140411	0.0194858	0.00468525	0.0382122	0	1	0	0	0	0	-0.707988	0.00156421	0.0314285	0.226926
2012	Ningxia	0.0166765	0.0248542	0.00593756	0.0474682	0	1	0	0	0	0	-0.665378	0.00149778	0.0321522	0.24557
2013	Ningxia	0.0194236	0.0319563	0.00850901	0.059889	0	1	0	0	0	0	-0.609426	0.00246088	0.0328066	0.246094
2014	Ningxia	0.027798	0.0447424	0.0125428	0.0850832	0	1	0	0	0	0	-0.584578	0.00459446	0.0335368	0.272939
2015	Ningxia	0.042482	0.0625808	0.0169586	0.122021	0	1	0	0	0	0	-0.547631	0.00296271	0.0340978	0.293707
2016	Ningxia	0.061134	0.0824436	0.0242153	0.167793	0	1	0	0	0	0	-0.522741	0.00249436	0.0347523	0.311998
2017	Ningxia	0.0791672	0.098517	0.0370858	0.21477	0	1	0	0	0	0	-0.470764	0.00421421	0.0354068	0.339476
2018	Ningxia	0.0862639	0.110771	0.0497429	0.246778	0	1	0	0	0	0	-0.433789	0.00300191	0.0359677	0.360482
2019	Ningxia	0.0927316	0.121145	0.0651715	0.279048	0	1	0	0	0	0	-0.415376	0.00272288	0.0366222	0.405884
2008	Anhui	0.00157649	0.00209737	0.00085308	0.00452694	1	0	0	0	0	0	-0.476191	0.0187848	0.545238	0.15726
2009	Anhui	0.0359097	0.0356859	0.0189108	0.0905064	1	0	0	0	0	0	-0.401218	0.0144493	0.544864	0.137829
2010	Anhui	0.0639405	0.0691316	0.0415346	0.174607	1	0	0	0	0	0	-0.352246	0.0227196	0.528568	0.0902321
2011	Anhui	0.0787973	0.0937248	0.0597077	0.23223	1	0	0	0	0	0	-0.202416	0.0294891	0.529624	0.062966
2012	Anhui	0.0971917	0.128488	0.0892484	0.314928	1	0	0	0	0	0	-0.124266	0.0371626	0.531494	0.0664392
2013	Anhui	0.128027	0.172054	0.120971	0.421052	1	0	0	0	0	0	-0.103642	0.043161	0.535402	0.0726302
2014	Anhui	0.168227	0.22656	0.1652	0.559987	1	0	0	0	1	1	0.0336593	0.0466809	0.540376	0.118466
2015	Anhui	0.242548	0.290615	0.221327	0.75449	1	0	1	1	1	1	0.0705611	0.0453986	0.546079	0.189991
2016	Anhui	0.328132	0.370856	0.286802	0.98579	1	0	1	1	1	1	0.150102	0.0420968	0.550941	0.2278
2017	Anhui	0.392009	0.455646	0.336908	1.18456	1	0	1	1	1	1	0.228187	0.0513403	0.556457	0.264133
2018	Anhui	0.434599	0.53297	0.38768	1.35525	1	0	1	1	1	1	0.365852	0.0598264	0.562908	0.305781
2019	Anhui	0.466845	0.614466	0.430221	1.51153	1	0	1	1	1	1	0.453543	0.0654935	0.566835	0.416743
2008	Shandong	0.00142706	0.00331597	0.00218661	0.00692964	0	0	0	0	0	0	0.00911855	0.151385	0.852112	0.0792846
2009	Shandong	0.0278553	0.0567403	0.0415818	0.126177	0	0	0	0	0	0	0.0740705	0.133104	0.857073	0.105441
2010	Shandong	0.046926	0.112836	0.0829355	0.242697	0	0	0	0	0	0	0.203037	0.181211	0.868065	0.142177
2011	Shandong	0.0669631	0.168647	0.137033	0.372643	0	0	0	0	1	0	0.300523	0.226432	0.872659	0.174591
2012	Shandong	0.0927905	0.228879	0.209103	0.530772	0	0	0	0	1	0	0.418994	0.236054	0.877144	0.20721
2013	Shandong	0.122167	0.304886	0.319561	0.746614	0	0	0	1	1	1	0.539832	0.256259	0.881671	0.230401
2014	Shandong	0.17062	0.3905	0.438839	0.999959	0	0	0	1	1	1	0.57913	0.26588	0.88687	0.274913
2015	Shandong	0.255235	0.49713	0.612781	1.36515	0	0	1	1	1	1	0.660335	0.231243	0.892293	0.309975
2016	Shandong	0.337263	0.627366	0.79717	1.7618	0	0	1	1	1	1	0.691148	0.224508	0.901643	0.336681
2017	Shandong	0.416908	0.778599	0.956763	2.15227	0	0	1	1	1	1	0.756381	0.254334	0.907159	0.362111
2018	Shandong	0.499768	0.907083	1	2.40685	0	0	1	1	1	1	0.848518	0.280313	0.910992	0.3919
2019	Shandong	0.594744	0.995225	1	2.58997	0	0	1	1	1	1	0.850976	0.285123	0.913143	0.458248
2008	Shanxi	0.00193832	0.00166668	0.00023808	0.00384308	1	0	0	0	0	0	-0.523589	0.0132152	0.29052	0.094713
2009	Shanxi	0.0342618	0.0351455	0.00697561	0.0763829	1	0	0	0	0	0	-0.431853	0.00760967	0.292086	0.192755
2010	Shanxi	0.0467099	0.0656946	0.0176056	0.13001	1	0	0	0	0	0	-0.386934	0.0114652	0.305807	0.151263
2011	Shanxi	0.0522168	0.092201	0.0267941	0.171212	1	0	0	0	0	0	-0.326112	0.01355	0.307572	0.115668
2012	Shanxi	0.0604475	0.122422	0.0371952	0.220064	1	0	0	0	0	0	-0.259878	0.0138387	0.309239	0.181687
2013	Shanxi	0.0772261	0.159644	0.0475594	0.284429	1	0	0	0	0	0	-0.226293	0.0145583	0.311013	0.206787
2014	Shanxi	0.0913761	0.200655	0.0629911	0.355022	1	0	0	0	0	0	-0.202501	0.0149834	0.312714	0.294563
2015	Shanxi	0.120406	0.255307	0.0869779	0.462691	1	0	0	1	0	0	-0.152467	0.0134906	0.31421	0.462401
2016	Shanxi	0.146266	0.310752	0.11895	0.575968	1	0	0	1	0	1	-0.11433	0.0153957	0.315893	0.506346
2017	Shanxi	0.145067	0.318973	0.124034	0.588073	1	0	0	1	0	1	-0.0481162	0.0159043	0.317763	0.434079
2018	Shanxi	0.145661	0.325972	0.126526	0.598158	1	0	0	1	0	1	0.0339692	0.0193392	0.319259	0.467531
2019	Shanxi	0.148185	0.329102	0.127036	0.604324	1	0	0	1	0	1	0.107487	0.0195509	0.320288	0.427685
2008	guangdong	0.00817228	0.00454412	0.00167957	0.014396	0	0	0	0	0	0	0.510564	0.658437	0.863964	0.264183
2009	guangdong	0.112939	0.0853257	0.0288251	0.22709	0	0	0	0	0	0	0.603138	0.587238	0.872753	0.318236
2010	guangdong	0.197663	0.174806	0.0597565	0.432226	0	0	1	0	0	0	0.900872	0.754652	0.947826	0.304495
2011	guangdong	0.267775	0.243413	0.0914313	0.602619	0	0	1	1	0	1	1.02899	0.877807	0.953799	0.30982
2012	guangdong	0.365116	0.308941	0.121391	0.795448	0	0	1	1	0	1	1.23921	0.94612	0.962134	0.332689
2013	guangdong	0.440872	0.384461	0.15796	0.983292	0	0	1	1	1	1	1.20498	1	0.966809	0.357608
2014	guangdong	0.552417	0.464936	0.201013	1.21836	0	0	1	1	1	1	1.33048	1	0.974289	0.3815
2015	guangdong	0.673364	0.558824	0.252126	1.48431	0	0	1	1	1	1	1.5306	0.980757	0.985976	0.412813
2016	guangdong	0.795086	0.654585	0.294876	1.74455	0	0	1	1	1	1	1.61152	0.918217	1	0.43976
2017	guangdong	0.911188	0.767618	0.352719	2.03153	0	0	1	1	1	1	1.79503	0.971136	1	0.470627
2018	guangdong	1	0.870448	0.400742	2.27119	0	0	1	1	1	1	1.8904	1	1	0.482678
2019	guangdong	1	0.978626	0.449615	2.42824	0	0	1	1	1	1	1.87322	1	1	0.507571
2008	guangxi	0.00086152	0.00146731	0.00053616	0.00286499	0	0	0	0	0	0	-0.443604	0.0121002	0.421917	0.156702
2009	guangxi	0.0356504	0.0324591	0.0111963	0.0793058	0	0	0	0	0	0	-0.392057	0.0130802	0.425657	0.161591
2010	guangxi	0.0632649	0.0704437	0.023849	0.157558	0	0	0	0	0	0	-0.357191	0.0164325	0.402657	0.117698
2011	guangxi	0.0903309	0.103855	0.0351683	0.229354	0	0	0	0	0	0	-0.271596	0.0218369	0.405929	0.0937439
2012	guangxi	0.115214	0.139188	0.0486636	0.303066	0	0	0	0	0	0	-0.220676	0.0277334	0.409389	0.118761
2013	guangxi	0.144017	0.181836	0.0683933	0.394246	0	0	0	0	0	0	-0.17185	0.0309499	0.412848	0.129602
2014	guangxi	0.178472	0.230165	0.0924678	0.501105	0	0	0	0	0	0	-0.0986256	0.038379	0.416121	0.166288
2015	guangxi	0.216612	0.288433	0.123987	0.629032	0	0	1	1	0	1	0.00737379	0.0485217	0.420047	0.184436
2016	guangxi	0.276603	0.359465	0.16687	0.802939	0	0	1	1	1	1	0.0239867	0.0451897	0.423974	0.199145
2017	guangxi	0.336604	0.432204	0.206342	0.97515	0	0	1	1	1	1	0.126294	0.0550542	0.428368	0.289501
2018	guangxi	0.390059	0.505567	0.253367	1.14899	0	0	1	1	1	1	0.192534	0.0593069	0.432202	0.313907
2019	guangxi	0.45925	0.585237	0.298558	1.34305	0	0	1	1	1	1	0.286646	0.0650028	0.435381	0.414904
2008	xinjiang	0.00137387	0.000689485	0.00027107	0.00233443	0	1	0	0	0	0	-0.662952	0.0207414	0.170863	0.0899096
2009	xinjiang	0.0182292	0.0172858	0.00620667	0.0417217	0	1	0	0	0	0	-0.584878	0.0127849	0.173465	0.151925
2010	xinjiang	0.0317753	0.0349082	0.0124784	0.079162	0	1	0	0	0	0	-0.540219	0.0158467	0.175941	0.0623832
2011	xinjiang	0.045247	0.0522156	0.0183414	0.115804	0	1	0	0	0	0	-0.486776	0.0213209	0.178147	0.0908888
2012	xinjiang	0.0564686	0.0737123	0.0243945	0.154575	0	1	0	0	0	0	-0.430481	0.0235823	0.180398	0.13056
2013	xinjiang	0.0691515	0.105476	0.0307061	0.205333	0	1	0	0	0	0	-0.423417	0.0258832	0.183345	0.15713
2014	xinjiang	0.097073	0.147582	0.0376164	0.282272	0	1	0	0	0	0	-0.348743	0.0259899	0.186496	0.223531
2015	xinjiang	0.13193	0.211958	0.0510861	0.394974	0	1	0	0	0	0	-0.307537	0.0182899	0.192292	0.298691
2016	xinjiang	0.167832	0.266251	0.0682703	0.502354	0	1	0	1	0	0	-0.266076	0.0163351	0.195845	0.306532
2017	xinjiang	0.205558	0.333389	0.0943209	0.633268	0	1	1	1	0	1	-0.254586	0.0191564	0.200239	0.322443
2018	xinjiang	0.239556	0.381199	0.11806	0.738815	0	1	1	1	0	1	-0.204604	0.018608	0.204166	0.319225
2019	xinjiang	0.268159	0.423087	0.143742	0.834987	0	1	1	1	1	1	-0.149758	0.0221775	0.207532	0.432408
2008	Jiangsu	0.00180553	0.00345108	0.00184983	0.00710644	0	0	0	0	0	0	0.0872856	0.376527	0.689436	0.170819
2009	Jiangsu	0.0563772	0.0627289	0.0301965	0.149303	0	0	0	0	0	0	0.120247	0.325534	0.693896	0.198943
2010	Jiangsu	0.11228	0.122182	0.0622723	0.296735	0	0	0	0	0	0	0.148129	0.447726	0.707391	0.233774
2011	Jiangsu	0.164015	0.180236	0.10859	0.452841	0	0	0	0	0	0	0.361883	0.518925	0.710145	0.254749
2012	Jiangsu	0.241631	0.246308	0.167546	0.655485	0	0	1	1	1	1	0.461671	0.526623	0.712125	0.275348
2013	Jiangsu	0.351923	0.328391	0.235178	0.915491	0	0	1	1	1	1	0.583465	0.529509	0.71395	0.297683
2014	Jiangsu	0.493803	0.432019	0.338243	1.26406	0	0	1	1	1	1	0.627036	0.542017	0.715867	0.343166
2015	Jiangsu	0.686571	0.552818	0.462216	1.70161	0	0	1	1	1	1	0.752483	0.524698	0.717363	0.374124
2016	Jiangsu	0.859324	0.674363	0.585558	2.11925	0	0	1	1	1	1	0.783579	0.489099	0.719513	0.400874
2017	Jiangsu	0.996801	0.796815	0.718313	2.51193	0	0	1	1	1	1	0.917947	0.567995	0.722318	0.406225
2018	Jiangsu	1	0.898391	0.846256	2.74465	0	0	1	1	1	1	1.05831	0.638232	0.724375	0.419887
2019	Jiangsu	1	0.999982	0.978696	2.97868	0	0	1	1	1	1	1.16463	0.605519	0.726152	0.425176
2008	Jiangxi	0.0006361	0.00105628	0.00046806	0.00216044	1	0	0	0	0	0	-0.49429	0.0124675	0.383023	0.0324091
2009	Jiangxi	0.0195838	0.0261	0.0123933	0.0580771	1	0	0	0	0	0	-0.424181	0.0116601	0.38603	0.100227
2010	Jiangxi	0.0420588	0.0541957	0.0256478	0.121902	1	0	0	0	0	0	-0.353486	0.0201659	0.388843	0.0727328
2011	Jiangxi	0.0538894	0.0765804	0.037275	0.167745	1	0	0	0	0	0	-0.27735	0.0296427	0.391292	0.0820174
2012	Jiangxi	0.0667439	0.0994359	0.0500261	0.216206	1	0	0	0	0	0	-0.197778	0.0315141	0.39274	0.104021
2013	Jiangxi	0.0779258	0.124873	0.0652251	0.268023	1	0	0	0	0	0	-0.166584	0.0347207	0.394444	0.112536
2014	Jiangxi	0.0966591	0.160876	0.0822511	0.339786	1	0	0	0	0	0	-0.122326	0.0404784	0.396299	0.145701
2015	Jiangxi	0.132287	0.207878	0.112201	0.452366	1	0	0	0	0	0	-0.0652482	0.0401597	0.398543	0.190201
2016	Jiangxi	0.180924	0.264481	0.146112	0.591517	1	0	0	1	1	1	0.0235938	0.0378783	0.400974	0.245763
2017	Jiangxi	0.23355	0.318668	0.180436	0.732654	1	0	1	1	1	1	0.111433	0.0420267	0.403779	0.25982
2018	Jiangxi	0.274936	0.369302	0.222657	0.866895	1	0	1	1	1	1	0.185231	0.0457309	0.40621	0.301099
2019	Jiangxi	0.336728	0.424493	0.263801	1.02502	1	0	1	1	1	1	0.269714	0.0483287	0.407893	0.35262
2008	Hebei	0.00293046	0.00275481	0.00149767	0.00718294	0	0	0	0	0	0	-0.450435	0.0363313	0.625066	0.0763274
2009	Hebei	0.00732905	0.0517005	0.0302475	0.0892771	0	0	0	0	0	0	-0.37545	0.0278708	0.629328	0.114923
2010	Hebei	0.0217009	0.108387	0.0531483	0.183236	0	0	0	0	0	0	-0.317203	0.0398333	0.644212	0.109548
2011	Hebei	0.0471181	0.157332	0.0727471	0.277198	0	0	0	0	0	0	-0.238009	0.050937	0.648598	0.103219
2012	Hebei	0.0741785	0.209283	0.099071	0.382533	0	0	0	0	0	0	-0.136968	0.0480142	0.652992	0.116974
2013	Hebei	0.108581	0.275416	0.134629	0.518626	0	0	0	1	1	0	-0.108024	0.0521981	0.657209	0.120011
2014	Hebei	0.146632	0.35008	0.187237	0.683949	0	0	0	1	1	1	-0.0489977	0.0569759	0.662014	0.154499
2015	Hebei	0.187777	0.434494	0.238617	0.860887	0	0	1	1	1	1	0.0115847	0.0489289	0.665847	0.211297
2016	Hebei	0.258604	0.53786	0.318837	1.1153	0	0	1	1	1	1	0.0413084	0.0442736	0.670054	0.237272
2017	Hebei	0.348262	0.643306	0.400097	1.39167	0	0	1	1	1	1	0.150426	0.0473377	0.674729	0.289068
2018	Hebei	0.410311	0.75367	0.491294	1.65528	0	0	1	1	1	1	0.251935	0.0512248	0.678095	0.327217
2019	Hebei	0.536862	0.870329	0.57792	1.98511	0	0	1	1	1	1	0.3432	0.0552081	0.681461	0.424983
2008	Henan	0.00146939	0.00251322	0.00129007	0.00527268	1	0	0	0	0	0	-0.133938	0.0161827	0.853212	0
2009	Henan	0.0298791	0.0427164	0.0245812	0.0971768	1	0	0	0	0	0	0.0124908	0.0123313	0.858635	0
2010	Henan	0.0491593	0.0867303	0.0490576	0.184947	1	0	0	0	0	0	0.00503426	0.0165215	0.851012	0
2011	Henan	0.0565119	0.125765	0.0733701	0.255647	1	0	0	0	0	0	0.194386	0.0307528	0.849379	0.00792796
2012	Henan	0.068225	0.168928	0.10083	0.337983	1	0	0	0	0	0	0.253132	0.0491454	0.851062	0.0323627
2013	Henan	0.0885021	0.220922	0.132123	0.441547	1	0	0	0	0	0	0.359981	0.0570524	0.851749	0.0529256
2014	Henan	0.118089	0.284194	0.17506	0.577343	1	0	0	1	1	1	0.335825	0.0618779	0.853867	0.151479
2015	Henan	0.664544	0.393466	0.248086	1.3061	1	0	1	1	1	1	0.517548	0.0703529	0.85798	0.211463
2016	Henan	0.701291	0.511477	0.346335	1.5591	1	0	1	1	1	1	0.772219	0.0678826	0.862842	0.242026
2017	Henan	0.752718	0.647219	0.440722	1.84066	1	0	1	1	1	1	0.652863	0.0740566	0.865366	0.272108
2018	Henan	0.826105	0.792513	0.554683	2.1733	1	0	1	1	1	1	0.689364	0.0790405	0.869667	0.308543
2019	Henan	0.877673	0.945698	0.66458	2.48795	1	0	1	1	1	1	0.857995	0.0787423	0.87294	0.361324
2008	Zhejiang	0.00435426	0.0035668	0.00107561	0.00899667	0	0	0	0	0	0	0.0584959	0.202378	0.45034	0.227051
2009	Zhejiang	0.0639335	0.0534655	0.0167026	0.134102	0	0	0	0	0	0	0.173062	0.180249	0.45595	0.268354
2010	Zhejiang	0.116224	0.0996485	0.0322343	0.248107	0	0	0	0	0	0	0.251903	0.243751	0.480867	0.275575
2011	Zhejiang	0.154195	0.14185	0.0497668	0.345811	0	0	0	0	0	0	0.386734	0.296669	0.482409	0.282524
2012	Zhejiang	0.180734	0.188825	0.0718011	0.441359	0	0	0	0	0	0	0.526219	0.299555	0.483718	0.308816
2013	Zhejiang	0.213815	0.241763	0.0993398	0.554918	0	0	1	1	0	1	0.571899	0.322647	0.485681	0.32646
2014	Zhejiang	0.269101	0.304549	0.129186	0.702835	0	0	1	1	0	1	0.691195	0.340928	0.486616	0.359268
2015	Zhejiang	0.344616	0.382382	0.165346	0.892344	0	0	1	1	1	1	0.783166	0.333231	0.489514	0.396341
2016	Zhejiang	0.430424	0.467929	0.212744	1.1111	0	0	1	1	1	1	0.971939	0.323609	0.494283	0.420002
2017	Zhejiang	0.510144	0.552311	0.252719	1.31517	0	0	1	1	1	1	1.05147	0.363057	0.500547	0.465111
2018	Zhejiang	0.581368	0.630865	0.298252	1.51048	0	0	1	1	1	1	1.1588	0.415013	0.508027	0.49128
2019	Zhejiang	0.657356	0.711134	0.364772	1.73326	0	0	1	1	1	1	1.28053	0.429446	0.518592	1
2008	Hainan	4.161e-05	0	0	4.161e-05	0	0	0	0	0	0	-0.676832	0.00372209	0.051488	0.212252
2009	Hainan	0.00727129	0.00666862	0.00221368	0.0161536	0	0	0	0	0	0	-0.657579	0.00406184	0.0524295	0.309161
2010	Hainan	0.0129264	0.013163	0.00503147	0.0311208	0	0	0	0	0	0	-0.598574	0.0076862	0.0528484	0.327339
2011	Hainan	0.0216108	0.0185997	0.010193	0.0504035	0	0	0	0	0	0	-0.524564	0.0116382	0.0536702	0.314783
2012	Hainan	0.0313998	0.0248576	0.013046	0.0693033	0	0	0	0	0	0	-0.493784	0.013145	0.0545313	0.341186
2013	Hainan	0.0383769	0.0334353	0.0150267	0.0868389	0	0	0	0	0	0	-0.449486	0.0137832	0.0553475	0.367427
2014	Hainan	0.0446784	0.0434343	0.019189	0.107302	0	0	0	0	0	0	-0.401803	0.0146272	0.0560693	0.436768
2015	Hainan	0.0675719	0.0551355	0.0234364	0.146144	0	0	0	0	0	0	-0.360891	0.0128033	0.0568172	0.46404
2016	Hainan	0.0916994	0.069637	0.034677	0.196013	0	0	0	0	0	0	-0.351626	0.0102839	0.0573782	0.483134
2017	Hainan	0.119216	0.0839088	0.0474133	0.250538	0	0	0	0	0	0	-0.30926	0.00934247	0.0582197	0.518828
2018	Hainan	0.132337	0.0970467	0.0596127	0.288996	0	0	0	0	0	0	-0.247707	0.0116131	0.0589676	0.529039
2019	Hainan	0.142953	0.108961	0.0755472	0.327462	0	0	0	0	0	0	-0.186654	0.0120172	0.0599961	0.573967
2008	hubei	0.00173714	0.00230708	0.00114491	0.00518913	1	0	0	0	0	0	-0.360211	0.0192869	0.505596	0.216898
2009	hubei	0.027417	0.0415876	0.0198313	0.088836	1	0	0	0	0	0	-0.243349	0.015963	0.506437	0.199025
2010	hubei	0.0519452	0.0839632	0.0383453	0.174254	1	0	0	0	0	0	-0.155891	0.0243155	0.507177	0.167171
2011	hubei	0.0751144	0.123329	0.0581287	0.256572	1	0	0	0	0	0	-0.0685241	0.0316806	0.509943	0.147903
2012	hubei	0.0975749	0.164735	0.0822218	0.344531	1	0	0	0	0	0	0.0708355	0.0301189	0.511953	0.147476
2013	hubei	0.121529	0.215191	0.106771	0.443491	1	0	0	0	0	0	0.142403	0.034368	0.513823	0.170844
2014	hubei	0.139651	0.270854	0.134773	0.545278	1	0	0	1	1	0	0.257102	0.0407755	0.515413	0.235702
2015	hubei	0.173439	0.345252	0.16635	0.685042	1	0	0	1	1	1	0.28221	0.0431933	0.518779	0.267562
2016	hubei	0.209244	0.442394	0.210041	0.861679	1	0	1	1	1	1	0.283663	0.0372629	0.521864	0.283672
2017	hubei	0.239495	0.543159	0.268062	1.05072	1	0	1	1	1	1	0.524938	0.043951	0.523453	0.33381
2018	hubei	0.288115	0.651642	0.32968	1.26944	1	0	1	1	1	1	0.551268	0.0501472	0.524856	0.354119
2019	hubei	0.367591	0.766705	0.401247	1.53554	1	0	1	1	1	1	0.566377	0.0543614	0.525791	0.401209
2008	hunan	0.00260734	0.00231051	0.00085144	0.00576929	1	0	0	0	0	0	-0.304619	0.0114372	0.568144	0.164856
2009	hunan	0.0404493	0.0460417	0.0195879	0.106079	1	0	0	0	0	0	-0.196041	0.00913028	0.570575	0.234069
2010	hunan	0.0765382	0.0915232	0.0361182	0.20418	1	0	0	0	0	0	-0.133173	0.0134666	0.585918	0.202041
2011	hunan	0.0949821	0.133263	0.0647846	0.29303	1	0	0	0	0	0	-0.0523852	0.0175917	0.588302	0.175305
2012	hunan	0.107478	0.174668	0.0905256	0.372672	1	0	0	0	0	0	0.0551646	0.0204829	0.592353	0.188542
2013	hunan	0.126762	0.226109	0.120874	0.473745	1	0	0	0	0	0	0.105543	0.0235874	0.597184	0.214239
2014	hunan	0.152975	0.290608	0.168099	0.611682	1	0	0	1	1	1	0.167646	0.0290296	0.601522	0.249884
2015	hunan	0.222791	0.375638	0.231124	0.829553	1	0	1	1	1	1	0.247754	0.0275577	0.605823	0.287784
2016	hunan	0.299477	0.479121	0.313607	1.09221	1	0	1	1	1	1	0.508885	0.0246151	0.609469	0.330837
2017	hunan	0.392343	0.589443	0.402702	1.38449	1	0	1	1	1	1	0.387536	0.0340312	0.613022	0.389963
2018	hunan	0.473957	0.709194	0.542151	1.7253	1	0	1	1	1	1	0.47502	0.044076	0.616668	0.436809
2019	hunan	0.615632	0.839175	0.70198	2.15679	1	0	1	1	1	1	0.61904	0.0598361	0.618445	0.463302
2008	gansu	0	0.000373622	0.00023298	0.000606602	0	1	0	0	0	0	-0.697434	0.0052297	0.21736	0.190065
2009	gansu	0.00693185	0.0132206	0.00747237	0.0276248	0	1	0	0	0	0	-0.628819	0.00308422	0.218047	0.212284
2010	gansu	0.0143855	0.0286949	0.0160698	0.0591501	0	1	0	0	0	0	-0.626191	0.00648773	0.210989	0.155116
2011	gansu	0.0240064	0.044457	0.024748	0.0932114	0	1	0	0	0	0	-0.564092	0.00776318	0.211383	0.190492
2012	gansu	0.0326077	0.0631795	0.0324431	0.12823	0	1	0	0	0	0	-0.52155	0.00792883	0.212632	0.210838
2013	gansu	0.0462922	0.087148	0.0423128	0.175753	0	1	0	0	0	0	-0.467507	0.00921365	0.213065	0.226208
2014	gansu	0.0608287	0.119596	0.0573168	0.237741	0	1	0	0	0	0	-0.403339	0.00767855	0.21389	0.285319
2015	gansu	0.0802953	0.152771	0.0751208	0.308187	0	1	0	0	0	0	-0.377856	0.00701601	0.214731	0.385646
2016	gansu	0.109626	0.195703	0.102053	0.407383	0	1	0	0	0	0	-0.309365	0.00593933	0.215666	0.428123
2017	gansu	0.118597	0.217231	0.113656	0.449484	0	1	0	0	0	0	-0.185137	0.00401216	0.217162	0.480877
2018	gansu	0.132874	0.23485	0.123964	0.491689	0	1	0	0	0	0	-0.169406	0.0051475	0.21819	0.496389
2019	gansu	0.140064	0.25238	0.133147	0.525591	0	1	0	1	0	0	-0.1185	0.00467604	0.219125	0.499909
2008	fujian	0.00412992	0.00243912	0.00054751	0.00711655	0	0	0	0	0	0	-0.303922	0.0809755	0.308601	0.193346
2009	fujian	0.0586764	0.0423961	0.00960494	0.110678	0	0	0	0	0	0	-0.270002	0.0759998	0.310751	0.231892
2010	fujian	0.105135	0.0851417	0.0195631	0.20984	0	0	0	0	0	0	-0.172326	0.104239	0.316922	0.201774
2011	fujian	0.133754	0.125291	0.0315081	0.290553	0	0	0	0	0	0	-0.112085	0.137914	0.319446	0.191574
2012	fujian	0.172567	0.172606	0.0425488	0.387722	0	0	0	0	0	0	0.0450901	0.14946	0.322064	0.193485
2013	fujian	0.20638	0.225539	0.0598433	0.491762	0	0	1	0	0	0	0.0801696	0.161968	0.324495	0.190175
2014	fujian	0.239522	0.287452	0.079322	0.606295	0	0	1	1	0	1	0.130862	0.169665	0.327487	0.199804
2015	fujian	0.311536	0.374046	0.109582	0.795164	0	0	1	1	0	1	0.12603	0.161968	0.330572	0.237718
2016	fujian	0.395687	0.480149	0.146136	1.02197	0	0	1	1	1	1	0.215659	0.150422	0.333844	0.263259
2017	fujian	0.485628	0.591989	0.186634	1.26425	0	0	1	1	1	1	0.324685	0.163892	0.337304	0.312112
2018	fujian	0.605646	0.711569	0.228411	1.54563	0	0	1	1	1	1	0.410369	0.179287	0.340109	0.308579
2019	fujian	0.693745	0.826174	0.269761	1.78968	0	0	1	1	1	1	0.499147	0.18506	0.3431	0.310609
2008	xizang	0	0	0	0	0	1	0	0	0	0	-0.86475	0.00010182	0	0.506845
2009	xizang	0.00328993	0.00265635	0.00052148	0.00646776	0	1	0	0	0	0	-0.828654	0	0	0.489302
2010	xizang	0.00691563	0.00614917	0.00122901	0.0142938	0	1	0	0	0	0	-0.831697	0.0001694	0	0.481297
2011	xizang	0.00834998	0.00987909	0.00220033	0.0204294	0	1	0	0	0	0	-0.810495	0.00067194	0	0.463669
2012	xizang	0.0118453	0.013945	0.00351738	0.0293077	0	1	0	0	0	0	-0.791719	0.00265952	0.0004039	0.476195
2013	xizang	0.012437	0.0193074	0.00544703	0.0371913	0	1	0	0	0	0	-0.754585	0.00255875	0.00081715	0.458622
2014	xizang	0.013636	0.0258671	0.00840138	0.0479044	0	1	0	0	0	0	-0.715006	0.00153458	0.00137438	0.467996
2015	xizang	0.0153073	0.0337801	0.0111552	0.0602426	0	1	0	0	0	0	-0.606328	0.00024423	0.00193536	0.474343
2016	xizang	0.0179058	0.0447008	0.0136786	0.0762851	0	1	0	0	0	0	-0.475584	0.00011731	0.00258983	0.452585
2017	xizang	0.0195477	0.0573011	0.0172028	0.0940516	0	1	0	0	0	0	-0.441889	0.00019243	0.0031508	0.429095
2018	xizang	0.0210763	0.0705743	0.0225747	0.114225	0	1	0	0	0	0	-0.410695	5.773e-05	0.00380527	0.375021
2019	xizang	0.0213109	0.0832129	0.0282576	0.132781	0	1	0	0	0	0	-0.370917	3.849e-05	0.00445974	0.486466
2008	guizhou	0.00116799	0.000850936	0.00013247	0.0021514	0	1	0	0	0	0	-0.665228	0.00260378	0.326246	0.232798
2009	guizhou	0.0228822	0.0183768	0.00363784	0.0448968	0	1	0	0	0	0	-0.613884	0.00158198	0.326739	0.366072
2010	guizhou	0.037629	0.0379877	0.00680341	0.0824201	0	1	0	0	0	0	-0.555	0.00239267	0.296908	0.348834
2011	guizhou	0.0401453	0.0578159	0.00945131	0.107412	0	1	0	0	0	0	-0.472671	0.00406756	0.295953	0.377324
2012	guizhou	0.0394281	0.0793549	0.0126431	0.131426	0	1	0	0	0	0	-0.409564	0.00574553	0.297388	0.360485
2013	guizhou	0.0392776	0.105612	0.0171899	0.16208	0	1	0	0	0	0	-0.309638	0.00734129	0.299085	0.335889
2014	guizhou	0.0410264	0.137547	0.0226897	0.201264	0	1	0	0	0	0	-0.271088	0.00972861	0.299625	0.295623
2015	guizhou	0.0527495	0.185403	0.034384	0.272536	0	1	0	0	0	0	-0.207742	0.0111238	0.301682	0.302042
2016	guizhou	0.0710482	0.254297	0.0598911	0.385236	0	1	0	1	0	0	-0.101246	0.00484887	0.304019	0.297933
2017	guizhou	0.109342	0.343111	0.0940565	0.54651	0	1	0	1	0	0	-0.0160765	0.00721612	0.306357	0.296042
2018	guizhou	0.163264	0.440477	0.137821	0.741561	0	1	0	1	1	1	0.126075	0.00667731	0.308227	0.334093
2019	guizhou	0.197435	0.533252	0.19581	0.926496	0	1	1	1	1	1	0.185208	0.0056863	0.310377	0.406202
2008	Liaoning	0.00367076	0.00331698	0.00160087	0.00858861	0	0	0	0	0	0	-0.266264	0.0690571	0.375048	0.101691
2009	Liaoning	0.0528276	0.051737	0.0289446	0.133509	0	0	0	0	0	0	-0.17079	0.0599172	0.37545	0.18295
2010	Liaoning	0.102035	0.112471	0.0578065	0.272313	0	0	0	0	0	0	-0.114621	0.0770221	0.380676	0.151683
2011	Liaoning	0.130658	0.16016	0.0813732	0.372191	0	0	0	0	0	0	0.0172853	0.0917658	0.381434	0.143923
2012	Liaoning	0.166244	0.213166	0.120053	0.499462	0	0	0	0	0	0	0.06878	0.0994285	0.381995	0.170343
2013	Liaoning	0.19582	0.280775	0.157821	0.634416	0	0	1	1	1	1	0.141014	0.10905	0.382088	0.182976
2014	Liaoning	0.253939	0.355328	0.200833	0.810099	0	0	1	1	1	1	0.180141	0.10905	0.382182	0.241725
2015	Liaoning	0.305957	0.373098	0.239723	0.918778	0	0	1	1	1	1	0.156015	0.0916804	0.38134	0.327321
2016	Liaoning	0.306651	0.375271	0.238891	0.920813	0	0	1	1	1	1	0.15803	0.0826456	0.380966	0.430823
2017	Liaoning	0.304057	0.378471	0.239149	0.921677	0	0	1	1	1	1	0.2056	0.095195	0.380125	1
2018	Liaoning	0.296686	0.374428	0.235464	0.906578	0	0	1	1	1	1	0.328404	0.110012	0.37919	0.44671
2019	Liaoning	0.299511	0.369747	0.232619	0.901877	0	0	1	1	1	1	0.286482	0.100391	0.378535	0.458823
2008	Chongqing	0.00154067	0.00168458	0.00035829	0.00358354	0	1	0	0	0	0	-0.533094	0.00852598	0.237077	0.22629
2009	Chongqing	0.0211274	0.0289684	0.0076439	0.0577397	0	1	0	0	0	0	-0.491122	0.00678558	0.238946	0.166843
2010	Chongqing	0.0474107	0.0587467	0.0144633	0.120621	0	1	0	0	0	0	-0.380224	0.0113217	0.241342	0.137032
2011	Chongqing	0.0604494	0.0848515	0.0218831	0.167184	0	1	0	0	0	0	-0.302414	0.0274671	0.244556	0.134041
2012	Chongqing	0.0832692	0.115254	0.0298924	0.228415	0	1	0	0	0	0	-0.282474	0.0505548	0.246987	0.19581
2013	Chongqing	0.106595	0.150367	0.0401549	0.297116	0	1	0	0	0	0	-0.174979	0.0654571	0.249324	0.234977
2014	Chongqing	0.118483	0.188167	0.0539421	0.360593	0	1	0	0	0	0	-0.112838	0.0911844	0.251288	0.338738
2015	Chongqing	0.13825	0.238602	0.0700853	0.446938	0	1	0	1	0	0	-0.0463648	0.0710132	0.253719	0.356539
2016	Chongqing	0.159892	0.302536	0.0882761	0.550704	0	1	0	1	0	0	-0.0408463	0.0597433	0.256617	0.364766
2017	Chongqing	0.183473	0.36938	0.106987	0.65984	0	1	1	1	0	1	0.0676497	0.0634441	0.259142	0.386171
2018	Chongqing	0.186385	0.433782	0.126467	0.746635	0	1	1	1	0	1	0.149559	0.075394	0.261666	0.445997
2019	Chongqing	0.207459	0.505372	0.146369	0.859201	0	1	1	1	1	1	0.133777	0.0801374	0.263723	0.46275
2008	Shanxi	0.00104315	0.00193201	0.00128425	0.00425941	0	1	0	0	0	0	-0.417077	0.00737855	0.323373	0.0706964
2009	Shanxi	0.0223703	0.0359715	0.0214157	0.0797574	0	1	0	0	0	0	-0.375672	0.00745222	0.324308	0.178186
2010	Shanxi	0.0487166	0.0735652	0.0436325	0.165914	0	1	0	0	0	0	-0.273465	0.0110086	0.32087	0.138728
2011	Shanxi	0.0660657	0.106919	0.0646398	0.237625	0	1	0	0	0	0	-0.203602	0.0134578	0.321559	0.107266
2012	Shanxi	0.0892565	0.138465	0.093987	0.321709	0	1	0	0	0	0	-0.119592	0.0136039	0.32254	0.104323
2013	Shanxi	0.110214	0.183408	0.132476	0.426097	0	1	0	0	0	0	0.0127305	0.0187312	0.32356	0.109896
2014	Shanxi	0.154122	0.238668	0.19663	0.589419	0	1	0	1	1	1	0.0566405	0.0256937	0.324588	0.14984
2015	Shanxi	0.203383	0.311704	0.240086	0.755173	0	1	1	1	1	1	0.147715	0.0287091	0.326271	0.221885
2016	Shanxi	0.261002	0.409762	0.292111	0.962876	0	1	1	1	1	1	0.177086	0.0281787	0.328141	0.252946
2017	Shanxi	0.310887	0.523697	0.340596	1.17518	0	1	1	1	1	1	0.281083	0.0380434	0.330198	0.253046
2018	Shanxi	0.358175	0.6425	0.391529	1.3922	0	1	1	1	1	1	0.339984	0.0506475	0.332909	0.261009
2019	Shanxi	0.38175	0.771573	0.43831	1.59163	0	1	1	1	1	1	0.39435	0.0484634	0.334031	0.320342
2008	Qinghai	0	0	0	0	0	1	0	0	0	0	-0.78613	2.773e-05	0.0234674	0.0908163
2009	Qinghai	0.0006463	0.00419728	0.00127269	0.00611627	0	1	0	0	0	0	-0.775379	0	0.0237479	0.146833
2010	Qinghai	0.00141749	0.00827437	0.00284693	0.0125388	0	1	0	0	0	0	-0.760903	0.00012408	0.0242808	0.108362
2011	Qinghai	0.00147364	0.0133638	0.00589576	0.0207332	0	1	0	0	0	0	-0.694291	0.00025383	0.0247642	0.0594163
2012	Qinghai	0.00195323	0.0192585	0.00784122	0.029053	0	1	0	0	0	0	-0.672402	0.00047864	0.0252316	0.0716343
2013	Qinghai	0.00289069	0.0259115	0.00915311	0.0379553	0	1	0	0	0	0	-0.63453	0.00071463	0.0256636	0.0683627
2014	Qinghai	0.0073005	0.0372606	0.0110829	0.055644	0	1	0	0	0	0	-0.5953	0.00101785	0.0261507	0
2015	Qinghai	0.032064	0.0586349	0.0150551	0.105754	0	1	0	0	0	0	-0.563494	0.00122623	0.0266182	0.234768
2016	Qinghai	0.053661	0.0796364	0.0225813	0.155879	0	1	0	0	0	0	-0.514322	0.0008363	0.0270856	0.261939
2017	Qinghai	0.0764587	0.100147	0.027344	0.203949	0	1	0	0	0	0	-0.466698	0	0.0275531	0.335813
2018	Qinghai	0.0992028	0.120079	0.0323067	0.251589	0	1	0	0	0	0	-0.437472	6.735e-05	0.0280206	0.345232
2019	Qinghai	0.122077	0.139439	0.040572	0.302088	0	1	0	0	0	0	-0.208157	0	0.0284881	0.414839
2008	Heilongjiang	0.00517091	0.00126532	0.00121122	0.00764745	1	0	0	0	0	0	-0.472642	0.0216201	0.3293	0.0984482
2009	Heilongjiang	0.0590141	0.0287984	0.0208767	0.108689	1	0	0	0	0	0	-0.426104	0.0149802	0.329357	0.193424
2010	Heilongjiang	0.0776304	0.0629702	0.033966	0.174567	1	0	0	0	0	0	-0.372793	0.0239146	0.330049	0.15427
2011	Heilongjiang	0.0992592	0.0846252	0.0437636	0.227648	1	0	0	0	0	0	-0.290689	0.0364295	0.330105	0.133375
2012	Heilongjiang	0.132899	0.112111	0.0624917	0.307501	1	0	0	0	0	0	-0.215309	0.0355324	0.330105	0.21657
2013	Heilongjiang	0.167897	0.140431	0.0921757	0.400504	1	0	0	0	0	0	-0.148601	0.0367725	0.3302	0.233758
2014	Heilongjiang	0.211321	0.169632	0.117207	0.498159	1	0	1	0	0	0	-0.150059	0.0367935	0.330011	0.319157
2015	Heilongjiang	0.250772	0.199914	0.14375	0.594436	1	0	1	0	1	1	-0.0965557	0.0195817	0.328048	0.415071
2016	Heilongjiang	0.309169	0.230517	0.18173	0.721415	1	0	1	0	1	1	-0.0795458	0.0152781	0.326832	0.479092
2017	Heilongjiang	0.368524	0.250214	0.511169	1.12991	1	0	1	1	1	1	-0.0470433	0.0175977	0.325897	0.513467
2018	Heilongjiang	0.420283	0.250267	1	1.67055	1	0	1	1	1	1	0.00131137	0.0248042	0.324401	0.536714
2019	Heilongjiang	0.456492	0.273523	1	1.73001	1	0	1	1	1	1	-0.0249016	0.0254488	0.322344	0.402171
